# Supplementary material for: Unravelling Intrinsic and Extrinsic Factors Shaping the Rich Communities on Lizard Skin
Source: Environ Microbiol Rep. 2025 Aug 6;17(4):e70172. doi: 10.1111/1758-2229.70172 (PMC12328065; doi:10.1111/1758-2229.70172)
Supplement: Supplementary file 2 — Table S12: emi470172‐sup‐0002‐TableS12.xlsx. [file EMI4-17-e70172-s001.xlsx]

## Sheet: General Info
Supplemental data associated with
	Title:	Unravelling intrinsic and extrinsic factors shaping the rich communities on lizard skin
	Authors:	Chava L. Weitzman, Kimberley Day, Karen Gibb, Gregory P. Brown, Angga Rachmansah, and Keith Christian
	Published in:	Environmental Microbiology Reports, 2025
	Article DOI:	10.1111/1758-2229.70172

## Sheet: Column Descriptions
Environmental Values: contains data for 31 environmental groups of gecko samples, defined based on collection date and sample subsite.
	Column	Description
	EnvGroup	environmental group identifier, one for each sampled subsite per sampling date. Principal components based on columns from "Latitude" onward
	CaptureDate	date the geckos were caputured, defining the date up to which weather data were collected
	Season	dry versus wet season sampling
	Site	one of five sampling sites, from north to south = CDU (Charles Darwin University), LNP (Litchfield National Park), KAT (Katherine), TC (Timber Creek), KS (Kidman Springs)
	SiteLocal	local site name where the car was parked for gecko searching, associated with latitude/longitude
	Latitude	degrees north
	Longitude	degrees east
	maxtemp_1d	maximum temperature in 1 day leading up to capture date
	maxtemp_3d	average maximum temperature in 3 days leading up to capture date
	maxtemp_7d	average maximum temperature in 7 days leading up to capture date
	maxtemp_15d	average maximum temperature in 15 days leading up to capture date
	maxtemp_30d	average maximum temperature in 30 days leading up to capture date
	mintemp_1d	minimum temperature in 1 day leading up to capture date
	mintemp_3d	average minimum temperature in 3 days leading up to capture date
	mintemp_7d	average minimum temperature in 7 days leading up to capture date
	mintemp_15d	average minimum temperature in 15 days leading up to capture date
	mintemp_30d	average minimum temperature in 30 days leading up to capture date
	rain_1d	rainfall temperature in 1 day leading up to capture date
	rain_3d	total rainfall temperature in 3 days leading up to capture date
	rain_7d	total rainfall temperature in 7 days leading up to capture date
	rain_15d	total rainfall temperature in 15 days leading up to capture date
	rain_30d	total rainfall temperature in 30 days leading up to capture date
	maxtemp_90d	average maximum temperature in 90 days leading up to capture date
	mintemp_90d	average minimum temperature in 90 days leading up to capture date
	rain_90d	total rainfall temperature in 90 days leading up to capture date
	maxtemp_180d	average maximum temperature in 180 days leading up to capture date
	mintemp_180d	average minimum temperature in 180 days leading up to capture date
	rain_180d	total rainfall temperature in 180 days leading up to capture date
Gecko IDs: contains data on environmental group (see above) for each gecko and first two principal components axes from "Environmental Values" PCA
	Column	Description
	#SampleID	unique identifier for each gecko sample
	CaptureDate	date gecko was captured
	Site	one of five sampling sites of capture, from north to south = CDU (Charles Darwin University), LNP (Litchfield National Park), KAT (Katherine), TC (Timber Creek), KS (Kidman Springs)
	SiteLocal	local site name where the car was parked for gecko searching, associated with latitude/longitude
	EnvGroup	environmental group from "Environmental Values" sheet
	Env_PC1	first principal components axis values based on environmental values; PC1 = 42.1% variation
	Env_PC2	second principal components axis values based on environmental values; PC2 = 32.8% variation

## Sheet: Environmental Values
EnvGroup	CaptureDate	Season	Site	SiteLocal	Latitude	Longitude	maxtemp_1d	maxtemp_3d	maxtemp_7d	maxtemp_15d	maxtemp_30d	mintemp_1d	mintemp_3d	mintemp_7d	mintemp_15d	mintemp_30d	rain_1d	rain_3d	rain_7d	rain_15d	rain_30d	maxtemp_90d	mintemp_90d	rain_90d	maxtemp_180d	mintemp_180d	rain_180d
1	2022-08-18	dry	LNP	intersection	-13.1261	130.805	33.6	33.6667	33.9143	34.3533	33.45	13.8	13.8	16.4714	18.44	16.8233	0	0	0	0	0	32.0411	17.2822	0	33.0648	20.0307	653
2	2022-08-18	dry	LNP	tolmer	-13.2026	130.714	33.6	33.6667	33.9143	34.3533	33.45	13.8	13.8	16.4714	18.44	16.8233	0	0	0	0	0	32.0411	17.2822	0	33.0648	20.0307	653
3	2022-08-17	dry	LNP	buley	-13.1121	130.788	33.5	33.5333	34	34.32	33.4233	14.9	14.5	17.3429	18.7733	16.88	0	0	0	0	0	32.0556	17.3433	0	33.0693	20.081	689.2
4	2022-08-17	dry	LNP	intersection	-13.1261	130.805	33.5	33.5333	34	34.32	33.4233	14.9	14.5	17.3429	18.7733	16.88	0	0	0	0	0	32.0556	17.3433	0	33.0693	20.081	689.2
5	2022-08-17	dry	LNP	nana	-13.1183	130.812	33.5	33.5333	34	34.32	33.4233	14.9	14.5	17.3429	18.7733	16.88	0	0	0	0	0	32.0556	17.3433	0	33.0693	20.081	689.2
6	2022-08-22	dry	LNP	tolmer	-13.2026	130.714	34.5	33.6333	33.6	34.0733	33.67	15.2	15.1	14.2857	16.88	16.97	0	0	0	0	0	31.9256	17.0367	0	33.0863	19.8497	618.6
7	2022-08-16	dry	CDU	lot	-12.3691	130.867	34.1	33.6667	32.6	32.5533	31.9233	15.3	19.5333	20.7714	21.6933	19.7333	0	0	0	0	0	31.4989	20.2611	11.4	32.4267	22.6861	409.8
8	2022-08-09	dry	KS	dump	-16.1264	130.954	34.8	35.1667	35.5571	33.7067	31.7133	16.8	19.3	19.1571	15.0267	11.84	0	0	0	0	0	30.982	13.8756	26.2	34.7522	18.7922	115.8
9	2022-08-09	dry	KS	quarry	-16.1366	130.897	34.8	35.1667	35.5571	33.7067	31.7133	16.8	19.3	19.1571	15.0267	11.84	0	0	0	0	0	30.982	13.8756	26.2	34.7522	18.7922	115.8
10	2022-08-11	dry	TC	cemetary	-15.6234	130.447	36.6	36.1333	36.4286	34.8933	33.0833	17.1	21.0667	20.6714	18.94	16.01	0	0	0	0	0	32.2633	17.31	14	34.8768	20.4429	227.1
11	2022-08-11	dry	TC	lookout	-15.6465	130.459	36.6	36.1333	36.4286	34.8933	33.0833	17.1	21.0667	20.6714	18.94	16.01	0	0	0	0	0	32.2633	17.31	14	34.8768	20.4429	227.1
12	2022-08-10	dry	TC	dump	-15.6283	130.449	35	35.7333	36.3429	35.1267	33.3033	17.4	18.3667	20.3571	18.7067	16.2967	0	0	0	0	0	32.2789	17.3967	14	34.8746	20.4759	236.9
13	2022-08-10	dry	TC	hill.fourth	-15.6356	130.453	35	35.7333	36.3429	35.1267	33.3033	17.4	18.3667	20.3571	18.7067	16.2967	0	0	0	0	0	32.2789	17.3967	14	34.8746	20.4759	236.9
14	2023-03-29	wet	KAT	one	-14.4006	132.144	35.8	35.5667	35.5286	35.4267	34.4448	21.3	20.5333	22.0714	22.8867	22.9133	0	0	11.4	35.6	194.3	33.9674	23.8456	779.7	35.5034	24.315	1300.5
15	2023-03-29	wet	KAT	two	-14.3994	132.141	35.8	35.5667	35.5286	35.4267	34.4448	21.3	20.5333	22.0714	22.8867	22.9133	0	0	11.4	35.6	194.3	33.9674	23.8456	779.7	35.5034	24.315	1300.5
16	2022-08-08	dry	KS	dump	-16.1264	130.954	34.7	35.6	35.5714	33.64	31.4067	22.4	20.6667	18.7714	14.44	11.5667	0	0	0	0	0	30.9775	13.9067	26.2	34.7697	18.845	115.8
17	2022-08-08	dry	KS	quarry	-16.1366	130.897	34.7	35.6	35.5714	33.64	31.4067	22.4	20.6667	18.7714	14.44	11.5667	0	0	0	0	0	30.9775	13.9067	26.2	34.7697	18.845	115.8
18	2023-03-31	wet	KS	dump	-16.1264	130.954	37.4	37.3667	37.1	37	36.3033	22.5	21	21.7857	22.9533	22.5633	0	0	0	21.2	25.4	35.1767	23.8944	644	36.7444	24.4656	1172.1
19	2023-03-31	wet	KS	quarry	-16.1366	130.897	37.4	37.3667	37.1	37	36.3033	22.5	21	21.7857	22.9533	22.5633	0	0	0	21.2	25.4	35.1767	23.8944	644	36.7444	24.4656	1172.1
20	2022-09-26	dry	KAT	one	-14.4006	132.144	40	39.4667	39.5	38.84	37.36	23.4	22.2333	23.6	23.7333	22.4467	0	0	0	0	0	32.6978	16.2333	37	33.655	17.6439	38
21	2022-09-26	dry	KAT	two	-14.3994	132.141	40	39.4667	39.5	38.84	37.36	23.4	22.2333	23.6	23.7333	22.4467	0	0	0	0	0	32.6978	16.2333	37	33.655	17.6439	38
22	2023-04-01	wet	KS	dump	-16.1264	130.954	38.1	37.6333	37.2714	36.9733	36.6033	23.9	22.1	21.8857	22.9267	22.5667	0	0	0	17.2	25.4	35.2811	23.8789	644	36.7422	24.4739	1172.1
23	2023-04-01	wet	KS	station	-16.1187	130.958	38.1	37.6333	37.2714	36.9733	36.6033	23.9	22.1	21.8857	22.9267	22.5667	0	0	0	17.2	25.4	35.2811	23.8789	644	36.7422	24.4739	1172.1
24	2023-03-22	wet	CDU	lot	-12.3691	130.867	31.4	31.7	32.3429	32.4733	31.5367	24.1	24.5333	24.7857	24.7933	24.7067	0.4	33.5	34.1	39.2	459.501	31.6956	25.3533	1234.4	32.8111	25.535	1575.6
25	2023-03-20	wet	CDU	lot	-12.3691	130.867	33.9	33.5667	32.7286	32.5867	31.6233	24.3	24.3333	24.9571	24.8867	24.8033	0.3	0.9	2.7	71	426.301	31.7044	25.3422	1229.7	32.8617	25.5428	1542.4
26	2023-04-02	wet	TC	dump	-15.6283	130.449	39.5	38.9667	38.1714	37.38	36.98	24.8	24.5333	23.7	24.46	24.3167	0	0	0	0	5.4	35.2708	24.8467	546.2	36.7393	25.4511	1316.7
27	2023-04-02	wet	TC	hill.fourth	-15.6356	130.453	39.5	38.9667	38.1714	37.38	36.98	24.8	24.5333	23.7	24.46	24.3167	0	0	0	0	5.4	35.2708	24.8467	546.2	36.7393	25.4511	1316.7
28	2023-04-02	wet	TC	lookout	-15.6465	130.459	39.5	38.9667	38.1714	37.38	36.98	24.8	24.5333	23.7	24.46	24.3167	0	0	0	0	5.4	35.2708	24.8467	546.2	36.7393	25.4511	1316.7
29	2023-04-02	wet	TC	second.third	-15.6414	130.454	39.5	38.9667	38.1714	37.38	36.98	24.8	24.5333	23.7	24.46	24.3167	0	0	0	0	5.4	35.2708	24.8467	546.2	36.7393	25.4511	1316.7
30	2023-02-15	wet	LNP	intersection	-13.1261	130.805	34.3	33.2	31.6571	32.3933	32.4	25	24.0333	24.2714	24.2643	24.3393	18.4	43.4	126.6	181.4	296.4	33.0161	23.9943	1418.5	34.3062	23.2612	1724.9
31	2023-02-16	wet	LNP	tolmer	-13.2026	130.714	35.1	34.6667	32.1714	32.6067	32.4862	25.5	24.7333	24.1143	24.2714	24.3821	38.8	57.2	165.4	220.2	335.2	33.0398	24.0182	1457.3	34.3181	23.3174	1763.7

## Sheet: Gecko IDs
#SampleID	CaptureDate	Site	SiteLocal	EnvGroup	Env_PC1	Env_PC2
GA163	2022-08-18	LNP	tolmer	2	-3.59483	-0.946267
GA166	2022-08-22	LNP	tolmer	6	-3.75207	-0.887619
GA168	2022-08-22	LNP	tolmer	6	-3.75207	-0.887619
GA169	2022-08-22	LNP	tolmer	6	-3.75207	-0.887619
GA170	2022-08-22	LNP	tolmer	6	-3.75207	-0.887619
GA171	2022-08-22	LNP	tolmer	6	-3.75207	-0.887619
GA173	2022-08-22	LNP	tolmer	6	-3.75207	-0.887619
GA195	2022-09-26	KAT	two	21	0.680653	3.35068
GA197	2022-09-26	KAT	two	21	0.680653	3.35068
GA198	2022-09-26	KAT	two	21	0.680653	3.35068
GA201	2022-09-26	KAT	two	21	0.680653	3.35068
GA204	2022-09-26	KAT	two	21	0.680653	3.35068
GA205	2022-09-26	KAT	two	21	0.680653	3.35068
GA208	2022-09-26	KAT	two	21	0.680653	3.35068
GA239	2023-02-16	LNP	tolmer	31	4.95847	-7.4196
GA242	2023-02-16	LNP	tolmer	31	4.95847	-7.4196
GA246	2023-02-16	LNP	tolmer	31	4.95847	-7.4196
GA248	2023-02-16	LNP	tolmer	31	4.95847	-7.4196
GA251	2023-02-16	LNP	tolmer	31	4.95847	-7.4196
GA256	2023-02-16	LNP	tolmer	31	4.95847	-7.4196
GA268	2023-02-16	LNP	tolmer	31	4.95847	-7.4196
GA283	2023-03-29	KAT	two	15	1.97886	-0.270212
GA285	2023-03-29	KAT	two	15	1.97886	-0.270212
GA288	2023-03-29	KAT	two	15	1.97886	-0.270212
GA290	2023-03-29	KAT	two	15	1.97886	-0.270212
GA292	2023-03-29	KAT	two	15	1.97886	-0.270212
GA293	2023-03-29	KAT	two	15	1.97886	-0.270212
GA296	2023-03-29	KAT	two	15	1.97886	-0.270212
GA305	2023-03-29	KAT	two	15	1.97886	-0.270212
GA316	2023-03-29	KAT	two	15	1.97886	-0.270212
GG001	2022-08-08	KS	dump	16	-3.33933	0.308307
GG005	2022-08-08	KS	dump	16	-3.33933	0.308307
GG007	2022-08-08	KS	dump	16	-3.33933	0.308307
GG018	2022-08-08	KS	dump	16	-3.33933	0.308307
GG021	2022-08-08	KS	quarry	17	-3.34249	0.30596
GG023	2022-08-08	KS	quarry	17	-3.34249	0.30596
GG036	2022-08-09	KS	dump	8	-3.71918	0.265932
GG052	2022-08-10	TC	dump	12	-2.07361	0.815459
GG072	2022-08-11	TC	cemetary	10	-1.75894	1.01291
GG073	2022-08-11	TC	cemetary	10	-1.75894	1.01291
GG074	2022-08-11	TC	cemetary	10	-1.75894	1.01291
GG075	2022-08-11	TC	cemetary	10	-1.75894	1.01291
GG079	2022-08-11	TC	cemetary	10	-1.75894	1.01291
GG081	2022-08-11	TC	cemetary	10	-1.75894	1.01291
GG334	2023-03-31	KS	dump	18	2.54906	2.02956
GG335	2023-03-31	KS	dump	18	2.54906	2.02956
GG338	2023-03-31	KS	dump	18	2.54906	2.02956
GG344	2023-03-31	KS	dump	18	2.54906	2.02956
GG345	2023-03-31	KS	dump	18	2.54906	2.02956
GG348	2023-03-31	KS	dump	18	2.54906	2.02956
GG350	2023-03-31	KS	dump	18	2.54906	2.02956
GG361	2023-04-02	TC	dump	26	3.84835	2.82392
GG364	2023-04-02	TC	dump	26	3.84835	2.82392
GG373	2023-04-02	TC	lookout	28	3.84938	2.828
GG374	2023-04-02	TC	lookout	28	3.84938	2.828
GG387	2023-04-02	TC	second.third	29	3.84896	2.82668
GG388	2023-04-02	TC	second.third	29	3.84896	2.82668
GG389	2023-04-02	TC	second.third	29	3.84896	2.82668
GK022	2022-08-08	KS	quarry	17	-3.34249	0.30596
GK037	2022-08-09	KS	quarry	9	-3.72234	0.263585
GK040	2022-08-09	KS	quarry	9	-3.72234	0.263585
GK041	2022-08-09	KS	quarry	9	-3.72234	0.263585
GK042	2022-08-09	KS	quarry	9	-3.72234	0.263585
GK043	2022-08-09	KS	quarry	9	-3.72234	0.263585
GK044	2022-08-09	KS	quarry	9	-3.72234	0.263585
GK065	2022-08-10	TC	hill.fourth	13	-2.07324	0.817035
GK082	2022-08-11	TC	lookout	11	-1.75766	1.01805
GK083	2022-08-11	TC	lookout	11	-1.75766	1.01805
GK087	2022-08-11	TC	lookout	11	-1.75766	1.01805
GK094	2022-08-11	TC	lookout	11	-1.75766	1.01805
GK097	2022-08-11	TC	lookout	11	-1.75766	1.01805
GK100	2022-08-11	TC	lookout	11	-1.75766	1.01805
GK320	2023-03-31	KS	quarry	19	2.5459	2.02721
GK321	2023-03-31	KS	quarry	19	2.5459	2.02721
GK322	2023-03-31	KS	quarry	19	2.5459	2.02721
GK324	2023-03-31	KS	quarry	19	2.5459	2.02721
GK326	2023-03-31	KS	quarry	19	2.5459	2.02721
GK327	2023-03-31	KS	quarry	19	2.5459	2.02721
GK328	2023-03-31	KS	quarry	19	2.5459	2.02721
GK329	2023-03-31	KS	quarry	19	2.5459	2.02721
GK331	2023-03-31	KS	quarry	19	2.5459	2.02721
GK366	2023-04-02	TC	lookout	28	3.84938	2.828
GK367	2023-04-02	TC	lookout	28	3.84938	2.828
GK369	2023-04-02	TC	lookout	28	3.84938	2.828
GK376	2023-04-02	TC	lookout	28	3.84938	2.828
GK378	2023-04-02	TC	lookout	28	3.84938	2.828
GK381	2023-04-02	TC	lookout	28	3.84938	2.828
GK382	2023-04-02	TC	lookout	28	3.84938	2.828
GL126	2022-08-17	LNP	intersection	4	-3.33565	-0.981912
GL130	2022-08-17	LNP	intersection	4	-3.33565	-0.981912
GL131	2022-08-17	LNP	intersection	4	-3.33565	-0.981912
GL135	2022-08-17	LNP	intersection	4	-3.33565	-0.981912
GL147	2022-08-18	LNP	intersection	1	-3.59131	-0.953671
GL153	2022-08-18	LNP	intersection	1	-3.59131	-0.953671
GL161	2022-08-18	LNP	tolmer	2	-3.59483	-0.946267
GL216	2023-02-15	LNP	intersection	30	3.86845	-6.34256
GL223	2023-02-15	LNP	intersection	30	3.86845	-6.34256
GL227	2023-02-15	LNP	intersection	30	3.86845	-6.34256
GL229	2023-02-15	LNP	intersection	30	3.86845	-6.34256
GL234	2023-02-15	LNP	intersection	30	3.86845	-6.34256
GL235	2023-02-15	LNP	intersection	30	3.86845	-6.34256
GL241	2023-02-16	LNP	tolmer	31	4.95847	-7.4196
GN004	2022-08-08	KS	dump	16	-3.33933	0.308307
GN006	2022-08-08	KS	dump	16	-3.33933	0.308307
GN008	2022-08-08	KS	dump	16	-3.33933	0.308307
GN009	2022-08-08	KS	dump	16	-3.33933	0.308307
GN014	2022-08-08	KS	dump	16	-3.33933	0.308307
GN015	2022-08-08	KS	dump	16	-3.33933	0.308307
GN020	2022-08-08	KS	dump	16	-3.33933	0.308307
GN067	2022-08-10	TC	hill.fourth	13	-2.07324	0.817035
GN069	2022-08-10	TC	hill.fourth	13	-2.07324	0.817035
GN070	2022-08-10	TC	hill.fourth	13	-2.07324	0.817035
GN071	2022-08-10	TC	hill.fourth	13	-2.07324	0.817035
GN096	2022-08-11	TC	lookout	11	-1.75766	1.01805
GN099	2022-08-11	TC	lookout	11	-1.75766	1.01805
GN101	2022-08-11	TC	lookout	11	-1.75766	1.01805
GN116	2022-08-17	LNP	nana	5	-3.33539	-0.982784
GN117	2022-08-17	LNP	nana	5	-3.33539	-0.982784
GN118	2022-08-17	LNP	nana	5	-3.33539	-0.982784
GN120	2022-08-17	LNP	nana	5	-3.33539	-0.982784
GN125	2022-08-17	LNP	intersection	4	-3.33565	-0.981912
GN136	2022-08-17	LNP	intersection	4	-3.33565	-0.981912
GN137	2022-08-17	LNP	intersection	4	-3.33565	-0.981912
GN176	2022-09-26	KAT	one	20	0.680846	3.35109
GN177	2022-09-26	KAT	one	20	0.680846	3.35109
GN180	2022-09-26	KAT	one	20	0.680846	3.35109
GN181	2022-09-26	KAT	one	20	0.680846	3.35109
GN182	2022-09-26	KAT	one	20	0.680846	3.35109
GN183	2022-09-26	KAT	one	20	0.680846	3.35109
GN186	2022-09-26	KAT	one	20	0.680846	3.35109
GN245	2023-02-16	LNP	tolmer	31	4.95847	-7.4196
GN252	2023-02-16	LNP	tolmer	31	4.95847	-7.4196
GN257	2023-02-16	LNP	tolmer	31	4.95847	-7.4196
GN261	2023-02-16	LNP	tolmer	31	4.95847	-7.4196
GN263	2023-02-16	LNP	tolmer	31	4.95847	-7.4196
GN264	2023-02-16	LNP	tolmer	31	4.95847	-7.4196
GN269	2023-02-16	LNP	tolmer	31	4.95847	-7.4196
GN300	2023-03-29	KAT	one	14	1.97905	-0.269801
GN301	2023-03-29	KAT	one	14	1.97905	-0.269801
GN302	2023-03-29	KAT	one	14	1.97905	-0.269801
GN307	2023-03-29	KAT	one	14	1.97905	-0.269801
GN309	2023-03-29	KAT	one	14	1.97905	-0.269801
GN312	2023-03-29	KAT	one	14	1.97905	-0.269801
GN315	2023-03-29	KAT	one	14	1.97905	-0.269801
GN336	2023-03-31	KS	dump	18	2.54906	2.02956
GN341	2023-03-31	KS	dump	18	2.54906	2.02956
GN342	2023-03-31	KS	dump	18	2.54906	2.02956
GN347	2023-03-31	KS	dump	18	2.54906	2.02956
GN351	2023-03-31	KS	dump	18	2.54906	2.02956
GN355	2023-04-01	KS	station	23	2.84053	2.24899
GN356	2023-04-01	KS	station	23	2.84053	2.24899
GN358	2023-04-01	KS	station	23	2.84053	2.24899
GN360	2023-04-01	KS	station	23	2.84053	2.24899
GN363	2023-04-02	TC	dump	26	3.84835	2.82392
GN383	2023-04-02	TC	lookout	28	3.84938	2.828
GN384	2023-04-02	TC	lookout	28	3.84938	2.828
GN386	2023-04-02	TC	lookout	28	3.84938	2.828
GN390	2023-04-02	TC	second.third	29	3.84896	2.82668
GN394	2023-04-02	TC	second.third	29	3.84896	2.82668
GN400	2023-04-02	TC	hill.fourth	27	3.84872	2.82549
GP122	2022-08-17	LNP	intersection	4	-3.33565	-0.981912
GP123	2022-08-17	LNP	intersection	4	-3.33565	-0.981912
GP124	2022-08-17	LNP	intersection	4	-3.33565	-0.981912
GP151	2022-08-18	LNP	intersection	1	-3.59131	-0.953671
GP152	2022-08-18	LNP	intersection	1	-3.59131	-0.953671
GP164	2022-08-18	LNP	tolmer	2	-3.59483	-0.946267
GP165	2022-08-18	LNP	tolmer	2	-3.59483	-0.946267
GP217	2023-02-15	LNP	intersection	30	3.86845	-6.34256
GP219	2023-02-15	LNP	intersection	30	3.86845	-6.34256
GP224	2023-02-15	LNP	intersection	30	3.86845	-6.34256
GP228	2023-02-15	LNP	intersection	30	3.86845	-6.34256
GP232	2023-02-15	LNP	intersection	30	3.86845	-6.34256
GP237	2023-02-15	LNP	intersection	30	3.86845	-6.34256
GP238	2023-02-15	LNP	intersection	30	3.86845	-6.34256
HB017	2022-08-08	KS	dump	16	-3.33933	0.308307
HB024	2022-08-09	KS	dump	8	-3.71918	0.265932
HB025	2022-08-09	KS	dump	8	-3.71918	0.265932
HB026	2022-08-09	KS	dump	8	-3.71918	0.265932
HB027	2022-08-09	KS	dump	8	-3.71918	0.265932
HB028	2022-08-09	KS	dump	8	-3.71918	0.265932
HB029	2022-08-09	KS	dump	8	-3.71918	0.265932
HB050	2022-08-10	TC	dump	12	-2.07361	0.815459
HB051	2022-08-10	TC	dump	12	-2.07361	0.815459
HB053	2022-08-10	TC	dump	12	-2.07361	0.815459
HB054	2022-08-10	TC	dump	12	-2.07361	0.815459
HB055	2022-08-10	TC	dump	12	-2.07361	0.815459
HB058	2022-08-10	TC	dump	12	-2.07361	0.815459
HB059	2022-08-10	TC	dump	12	-2.07361	0.815459
HB104	2022-08-16	CDU	lot	7	-2.26247	-1.88758
HB105	2022-08-16	CDU	lot	7	-2.26247	-1.88758
HB106	2022-08-16	CDU	lot	7	-2.26247	-1.88758
HB107	2022-08-16	CDU	lot	7	-2.26247	-1.88758
HB108	2022-08-16	CDU	lot	7	-2.26247	-1.88758
HB111	2022-08-16	CDU	lot	7	-2.26247	-1.88758
HB113	2022-08-16	CDU	lot	7	-2.26247	-1.88758
HB114	2022-08-17	LNP	nana	5	-3.33539	-0.982784
HB115	2022-08-17	LNP	nana	5	-3.33539	-0.982784
HB119	2022-08-17	LNP	nana	5	-3.33539	-0.982784
HB140	2022-08-17	LNP	buley	3	-3.33701	-0.985748
HB142	2022-08-17	LNP	buley	3	-3.33701	-0.985748
HB143	2022-08-17	LNP	buley	3	-3.33701	-0.985748
HB144	2022-08-17	LNP	buley	3	-3.33701	-0.985748
HB190	2022-09-26	KAT	two	21	0.680653	3.35068
HB193	2022-09-26	KAT	two	21	0.680653	3.35068
HB194	2022-09-26	KAT	two	21	0.680653	3.35068
HB196	2022-09-26	KAT	two	21	0.680653	3.35068
HB203	2022-09-26	KAT	two	21	0.680653	3.35068
HB210	2022-09-26	KAT	two	21	0.680653	3.35068
HB211	2022-09-26	KAT	two	21	0.680653	3.35068
HB247	2023-02-16	LNP	tolmer	31	4.95847	-7.4196
HB253	2023-02-16	LNP	tolmer	31	4.95847	-7.4196
HB265	2023-02-16	LNP	tolmer	31	4.95847	-7.4196
HB266	2023-02-16	LNP	tolmer	31	4.95847	-7.4196
HB267	2023-02-16	LNP	tolmer	31	4.95847	-7.4196
HB270	2023-02-16	LNP	tolmer	31	4.95847	-7.4196
HB271	2023-02-16	LNP	tolmer	31	4.95847	-7.4196
HB275	2023-03-20	CDU	lot	25	2.33907	-3.99373
HB276	2023-03-22	CDU	lot	24	2.33876	-5.44747
HB277	2023-03-22	CDU	lot	24	2.33876	-5.44747
HB278	2023-03-22	CDU	lot	24	2.33876	-5.44747
HB279	2023-03-22	CDU	lot	24	2.33876	-5.44747
HB280	2023-03-22	CDU	lot	24	2.33876	-5.44747
HB281	2023-03-22	CDU	lot	24	2.33876	-5.44747
HB282	2023-03-29	KAT	two	15	1.97886	-0.270212
HB287	2023-03-29	KAT	two	15	1.97886	-0.270212
HB289	2023-03-29	KAT	two	15	1.97886	-0.270212
HB291	2023-03-29	KAT	two	15	1.97886	-0.270212
HB295	2023-03-29	KAT	two	15	1.97886	-0.270212
HB298	2023-03-29	KAT	two	15	1.97886	-0.270212
HB311	2023-03-29	KAT	two	15	1.97886	-0.270212
HB318	2023-03-29	KAT	two	15	1.97886	-0.270212
HB352	2023-04-01	KS	dump	22	2.84047	2.25009
HB353	2023-04-01	KS	dump	22	2.84047	2.25009
HB354	2023-04-01	KS	dump	22	2.84047	2.25009
